# Supplementary material for: Gorham-Stout case report: a multi-omic analysis reveals recurrent fusions as new potential drivers of the disease
Source: BMC Med Genomics. 2022 Jun 6;15:128. doi: 10.1186/s12920-022-01277-x (PMC9169400; doi:10.1186/s12920-022-01277-x)
Supplement: Supplementary file 3 — Additional file3: Table S1. Table of gene fusions detected and selected for validation including chromosome information and the number of reads in DNA and RNA level. [file 12920_2022_1277_MOESM3_ESM.xlsx]

## Sheet: Supplementary Table 1
Supplementary Table 1: Table of gene fusions detected and selected for validation (highlighted) including chromosome information and number of reads in DNA and RNA level. Output from Integrate fusion software.
5' end of fusion	3' end of fusion	Reciprocal	Tier	Type	Number of encompassing RNA reads	Number of spanning RNA reads	Number of encompassing DNA tumor reads	Number of spanning DNA tumor reads	Number of encompassing DNA normal tissue reads	Number of spanning DNA normal tissue reads	Splicings
SGCD	DNAH11	N	1	Inter_Chromosomal	32	23	115	51	0	0	SGCD>>DNAH11(Inter_Chromosomal Canonical 14);SGCD>>DNAH11(Inter_Chromosomal Canonical 9);
GRIP1	AC113346.2	N	1	Inter_Chromosomal	10	6	1011	284	0	0	GRIP1>>AC113346.2(Inter_Chromosomal Canonical 6);
FRG1CP	FRG1HP	N	1	Inter_Chromosomal	10	3	2	2	0	0	FRG1CP>>FRG1HP(Inter_Chromosomal Canonical 3);
ATG101	SLC4A8	N	1	Intra_Chromosomal	118	134	411	139	0	0	ATG101>>SLC4A8(Intra_Chromosomal 25);ATG101>>SLC4A8(Intra_Chromosomal 11);ATG101>>SLC4A8(Intra_Chromosomal Canonical 9);ATG101>>SLC4A8(Intra_Chromosomal Canonical 89);
LINC02384	HMGA2	N	1	Intra_Chromosomal	30	41	493	237	0	0	LINC02384>>HMGA2(Intra_Chromosomal 9);LINC02384>>HMGA2(Intra_Chromosomal 7);LINC02384>>HMGA2(Intra_Chromosomal Canonical 2);LINC02384>>HMGA2(Intra_Chromosomal Canonical 12);LINC02384>>HMGA2(Intra_Chromosomal Canonical 9);LINC02384>>HMGA2(Intra_Chromosomal Canonical 1);LINC02384>>HMGA2(Intra_Chromosomal Canonical 1);
SLC4A8	ATP5MC2	N	1	Intra_Chromosomal	21	31	349	145	0	0	SLC4A8>>ATP5MC2(Intra_Chromosomal Canonical 9);SLC4A8>>ATP5MC2(Intra_Chromosomal Canonical 11);SLC4A8>>ATP5MC2(Intra_Chromosomal Canonical 1);SLC4A8>>ATP5MC2(Intra_Chromosomal Canonical 10);
TMEM120B	RAB21	N	1	Intra_Chromosomal	15	19	116	44	0	0	TMEM120B>>RAB21(Intra_Chromosomal Canonical 19);
DTX2P1-UPK3BP1-PMS2P11	CCDC146	N	1	Intra_Chromosomal	2	4	2	1	0	0	DTX2P1-UPK3BP1-PMS2P11>>CCDC146(Intra_Chromosomal Canonical 2);DTX2P1-UPK3BP1-PMS2P11>>CCDC146(Intra_Chromosomal Canonical 2);
AC025165.3/TSFM	AC124864.4	N	2	Inter_Chromosomal	10	20	2	0	0	0	AC025165.3/TSFM>>AC124864.4(Inter_Chromosomal 3);AC025165.3/TSFM>>AC124864.4(Inter_Chromosomal Canonical 5);AC025165.3/TSFM>>AC124864.4(Inter_Chromosomal Canonical 12);
THAP2	AC011287.1	N	2	Inter_Chromosomal	5	4	1	0	0	0	THAP2>>AC011287.1(Inter_Chromosomal Canonical 4);
HLA-F	HLA-H	N	2	Intra_Chromosomal	284	507	1	0	0	0	HLA-F>>HLA-H(Intra_Chromosomal Canonical 507);
PLEKHO2/AC069368.1	ANKDD1A	N	2	Intra_Chromosomal	15	5	1	0	0	0	PLEKHO2/AC069368.1>>ANKDD1A(Intra_Chromosomal Canonical 1);PLEKHO2/AC069368.1>>ANKDD1A(Intra_Chromosomal Canonical 3);PLEKHO2/AC069368.1>>ANKDD1A(Intra_Chromosomal Canonical 1);
VWF	ANO2	N	2	Intra_Chromosomal	13	5	3	0	0	0	VWF>>ANO2(Intra_Chromosomal Canonical 2);VWF>>ANO2(Intra_Chromosomal 3);
ARHGAP18	AL356124.1	N	2	Intra_Chromosomal	7	1	1	0	0	0	ARHGAP18>>AL356124.1(Intra_Chromosomal Canonical 1);
AC112229.1/AC112229.3/AC112229.4	MALL	N	2	Intra_Chromosomal	4	3	1	0	0	0	AC112229.1/AC112229.3/AC112229.4>>MALL(Intra_Chromosomal Canonical 3);
PSPC1	MRPS31P2	N	2	Intra_Chromosomal	4	1	1	0	0	0	PSPC1>>MRPS31P2(Intra_Chromosomal Canonical 1);
CNRIP1	AC017083.3/PPP3R1	N	2	Intra_Chromosomal	3	1	1	0	0	0	CNRIP1>>AC017083.3/PPP3R1(Intra_Chromosomal Canonical 1);
KHDRBS2-OT	KHDRBS2	N	2	Intra_Chromosomal	2	2	1	0	0	0	KHDRBS2-OT>>KHDRBS2(Intra_Chromosomal Canonical 2);
CTNNBIP1	CLSTN1	N	2	Intra_Chromosomal	1	2	1	0	0	0	CTNNBIP1>>CLSTN1(Intra_Chromosomal Canonical 2);
STEAP1B	RAPGEF5	N	2	Intra_Chromosomal	2	1	1	0	0	0	STEAP1B>>RAPGEF5(Intra_Chromosomal Canonical 1);
AC022296.3	FAM76A	N	3	Inter_Chromosomal	18	4	0	0	0	0	AC022296.3>>FAM76A(Inter_Chromosomal Canonical 4);
ZFC3H1	AC011287.1	N	3	Inter_Chromosomal	16	6	0	0	0	0	ZFC3H1>>AC011287.1(Inter_Chromosomal Canonical 1);ZFC3H1>>AC011287.1(Inter_Chromosomal 5);
NUDCD3	CNOT2	N	3	Inter_Chromosomal	7	8	0	0	0	0	NUDCD3>>CNOT2(Inter_Chromosomal Canonical 1);NUDCD3>>CNOT2(Inter_Chromosomal Canonical 1);NUDCD3>>CNOT2(Inter_Chromosomal Canonical 1);NUDCD3>>CNOT2(Inter_Chromosomal Canonical 5);
NUDCD3	RNF34	N	3	Inter_Chromosomal	5	4	0	0	0	0	NUDCD3>>RNF34(Inter_Chromosomal Canonical 1);NUDCD3>>RNF34(Inter_Chromosomal Canonical 1);NUDCD3>>RNF34(Inter_Chromosomal Canonical 2);
GINS1	PTPRB	N	3	Inter_Chromosomal	2	4	0	0	0	0	GINS1>>PTPRB(Inter_Chromosomal Canonical 4);
AC068305.2	SGCD	N	3	Inter_Chromosomal	3	1	0	0	0	0	AC068305.2>>SGCD(Inter_Chromosomal Canonical 1);
NBPF10	NBPF8	N	3	Intra_Chromosomal	781	39	0	0	0	0	NBPF10>>NBPF8(Intra_Chromosomal Canonical 1);NBPF10>>NBPF8(Intra_Chromosomal Canonical 19);NBPF10>>NBPF8(Intra_Chromosomal Canonical 19);
HLA-L	HLA-C	N	3	Intra_Chromosomal	244	23	0	0	0	0	HLA-L>>HLA-C(Intra_Chromosomal Canonical 23);
HLA-A	HLA-C	N	3	Intra_Chromosomal	131	11	0	0	0	0	HLA-A>>HLA-C(Intra_Chromosomal Canonical 1);HLA-A>>HLA-C(Intra_Chromosomal Canonical 10);
BACH1-IT1	BACH1	Y	3	Intra_Chromosomal	21	3	0	0	0	0	BACH1-IT1>>BACH1(Intra_Chromosomal Canonical 1);BACH1-IT1>>BACH1(Intra_Chromosomal Canonical 1);BACH1>>BACH1-IT1(Read_Through Canonical 1);
CYTOR	AC083899.1	N	3	Intra_Chromosomal	12	7	0	0	0	0	CYTOR>>AC083899.1(Intra_Chromosomal Canonical 7);
RMND5A	AC083899.1	N	3	Intra_Chromosomal	8	11	0	0	0	0	RMND5A>>AC083899.1(Intra_Chromosomal Canonical 11);
PSPC1	ZMYM5	Y	3	Intra_Chromosomal	10	7	0	0	0	0	PSPC1>>ZMYM5(Intra_Chromosomal Canonical 1);ZMYM5>>PSPC1(Read_Through 6);
KCNMB2-AS1	ZMAT3	Y	3	Intra_Chromosomal	9	5	0	0	0	0	KCNMB2-AS1>>ZMAT3(Intra_Chromosomal Canonical 1);ZMAT3>>KCNMB2-AS1(Intra_Chromosomal 4);
SMARCA1	AL008633.1	N	3	Intra_Chromosomal	9	3	0	0	0	0	SMARCA1>>AL008633.1(Intra_Chromosomal Canonical 3);
ATPAF1	EFCAB14	Y	3	Intra_Chromosomal	6	3	0	0	0	0	EFCAB14>>ATPAF1(Read_Through Canonical 2);ATPAF1>>EFCAB14(Intra_Chromosomal Canonical 1);
TTC33	PRKAA1	Y	3	Intra_Chromosomal	5	4	0	0	0	0	PRKAA1>>TTC33(Read_Through Canonical 3);TTC33>>PRKAA1(Intra_Chromosomal Canonical 1);
AC021851.1	NUP35	N	3	Intra_Chromosomal	6	1	0	0	0	0	AC021851.1>>NUP35(Intra_Chromosomal Canonical 1);
AC025178.2	GOLPH3	Y	3	Intra_Chromosomal	3	4	0	0	0	0	GOLPH3>>AC025178.2(Read_Through 3);AC025178.2>>GOLPH3(Intra_Chromosomal Canonical 1);
PPP5C	HIF3A	N	3	Intra_Chromosomal	2	1	0	0	0	0	PPP5C>>HIF3A(Intra_Chromosomal Canonical 1);
AC005410.2	ZNF18	N	3	Intra_Chromosomal	1	1	0	0	0	0	AC005410.2>>ZNF18(Intra_Chromosomal Canonical 1);
PCMTD1	PXDNL	N	3	Intra_Chromosomal	1	1	0	0	0	0	PCMTD1>>PXDNL(Intra_Chromosomal Canonical 1);
AL360181.3/MTG1	SCART1	N	3	Read_Through	33	14	0	0	0	0	AL360181.3/MTG1>>SCART1(Read_Through Canonical 13);AL360181.3/MTG1>>SCART1(Read_Through Canonical 1);
ABCA10	ABCA6	N	3	Read_Through	28	17	0	0	0	0	ABCA10>>ABCA6(Read_Through Canonical 17);
ABCA6	ABCA9	N	3	Read_Through	22	16	0	0	0	0	ABCA6>>ABCA9(Read_Through 13);ABCA6>>ABCA9(Read_Through Canonical 3);
NSFP1	LRRC37A2	N	3	Read_Through	22	6	0	0	0	0	NSFP1>>LRRC37A2(Read_Through Canonical 1);NSFP1>>LRRC37A2(Read_Through Canonical 5);
LINC00630	Z68871.1	N	3	Read_Through	20	7	0	0	0	0	LINC00630>>Z68871.1(Read_Through Canonical 7);
CCDC126	FAM221A	N	3	Read_Through	14	12	0	0	0	0	CCDC126>>FAM221A(Read_Through Canonical 8);CCDC126>>FAM221A(Read_Through Canonical 4);
ARMCX4	ARMCX1	N	3	Read_Through	16	9	0	0	0	0	ARMCX4>>ARMCX1(Read_Through Canonical 9);
NFIA-AS2	AC099792.1	N	3	Read_Through	11	14	0	0	0	0	NFIA-AS2>>AC099792.1(Read_Through Canonical 1);NFIA-AS2>>AC099792.1(Read_Through Canonical 5);NFIA-AS2>>AC099792.1(Read_Through 8);
HACL1	COLQ	N	3	Read_Through	13	9	0	0	0	0	HACL1>>COLQ(Read_Through Canonical 9);
AC007637.1	ACACB	N	3	Read_Through	9	10	0	0	0	0	AC007637.1>>ACACB(Read_Through Canonical 1);AC007637.1>>ACACB(Read_Through Canonical 9);
AC009093.8	AC009093.10	N	3	Read_Through	12	7	0	0	0	0	AC009093.8>>AC009093.10(Read_Through Canonical 7);
LINC00189	BACH1	N	3	Read_Through	14	5	0	0	0	0	LINC00189>>BACH1(Read_Through Canonical 5);
AC138409.2	C1QTNF3-AMACR	N	3	Read_Through	9	8	0	0	0	0	AC138409.2>>C1QTNF3-AMACR(Read_Through 3);AC138409.2>>C1QTNF3-AMACR(Read_Through Canonical 1);AC138409.2>>C1QTNF3-AMACR(Read_Through Canonical 4);
FZD4	AP001528.1	N	3	Read_Through	13	4	0	0	0	0	FZD4>>AP001528.1(Read_Through Canonical 4);
NRIP1	AF127577.4/LINC02246	N	3	Read_Through	12	5	0	0	0	0	NRIP1>>AF127577.4/LINC02246(Read_Through Canonical 2);NRIP1>>AF127577.4/LINC02246(Read_Through Canonical 3);
POLR2J3	RASA4B	N	3	Read_Through	9	7	0	0	0	0	POLR2J3>>RASA4B(Read_Through Canonical 7);
AL138895.1	AKNA	N	3	Read_Through	10	5	0	0	0	0	AL138895.1>>AKNA(Read_Through Canonical 2);AL138895.1>>AKNA(Read_Through 3);
TRIM5	AC104389.5	N	3	Read_Through	13	2	0	0	0	0	TRIM5>>AC104389.5(Read_Through Canonical 2);
GLYCTK	DNAH1	N	3	Read_Through	9	5	0	0	0	0	GLYCTK>>DNAH1(Read_Through 4);GLYCTK>>DNAH1(Read_Through Canonical 1);
AC026412.1	SDHAP3	N	3	Read_Through	8	5	0	0	0	0	AC026412.1>>SDHAP3(Read_Through Canonical 4);AC026412.1>>SDHAP3(Read_Through Canonical 1);
SERF1A	SMN1	N	3	Read_Through	7	6	0	0	0	0	SERF1A>>SMN1(Read_Through Canonical 3);SERF1A>>SMN1(Read_Through Canonical 3);
GATAD1	AC007566.1	N	3	Read_Through	8	4	0	0	0	0	GATAD1>>AC007566.1(Read_Through Canonical 1);GATAD1>>AC007566.1(Read_Through 3);
AC022966.1	CYTH1	N	3	Read_Through	7	4	0	0	0	0	AC022966.1>>CYTH1(Read_Through Canonical 4);
CLEC4F	FIGLA	N	3	Read_Through	5	6	0	0	0	0	CLEC4F>>FIGLA(Read_Through Canonical 6);
EIF6	MMP24OS	N	3	Read_Through	6	5	0	0	0	0	EIF6>>MMP24OS(Read_Through Canonical 5);
CNPY3	AL035587.1	N	3	Read_Through	7	3	0	0	0	0	CNPY3>>AL035587.1(Read_Through Canonical 3);
RDM1P2	LRRC37A2	N	3	Read_Through	4	6	0	0	0	0	RDM1P2>>LRRC37A2(Read_Through 5);RDM1P2>>LRRC37A2(Read_Through Canonical 1);
TOPORS	DDX58	N	3	Read_Through	6	4	0	0	0	0	TOPORS>>DDX58(Read_Through Canonical 4);
VAX2	ATP6V1B1	N	3	Read_Through	4	6	0	0	0	0	VAX2>>ATP6V1B1(Read_Through Canonical 5);VAX2>>ATP6V1B1(Read_Through Canonical 1);
CTSC	RAB38	N	3	Read_Through	5	4	0	0	0	0	CTSC>>RAB38(Read_Through Canonical 4);
TBC1D23	NIT2	N	3	Read_Through	4	5	0	0	0	0	TBC1D23>>NIT2(Read_Through Canonical 5);
SLC4A7	NEK10	N	3	Read_Through	5	3	0	0	0	0	SLC4A7>>NEK10(Read_Through Canonical 2);SLC4A7>>NEK10(Read_Through Canonical 1);
ARMCX5-GPRASP2/BHLHB9	LINC00630	N	3	Read_Through	5	2	0	0	0	0	ARMCX5-GPRASP2/BHLHB9>>LINC00630(Read_Through Canonical 2);
EBF2	AC090103.1	N	3	Read_Through	4	3	0	0	0	0	EBF2>>AC090103.1(Read_Through Canonical 3);
FIGLA	ADD2	N	3	Read_Through	6	1	0	0	0	0	FIGLA>>ADD2(Read_Through Canonical 1);
NRROS	PIGX	N	3	Read_Through	3	4	0	0	0	0	NRROS>>PIGX(Read_Through Canonical 4);
PFKFB3	LINC02649	N	3	Read_Through	4	3	0	0	0	0	PFKFB3>>LINC02649(Read_Through Canonical 3);
PPCS	CCDC30	N	3	Read_Through	5	2	0	0	0	0	PPCS>>CCDC30(Read_Through Canonical 2);
SIDT2	TAGLN	N	3	Read_Through	5	2	0	0	0	0	SIDT2>>TAGLN(Read_Through Canonical 2);
AC015631.1	AC079380.1	N	3	Read_Through	5	1	0	0	0	0	AC015631.1>>AC079380.1(Read_Through Canonical 1);
AC112721.1	COL6A3	N	3	Read_Through	3	3	0	0	0	0	AC112721.1>>COL6A3(Read_Through Canonical 2);AC112721.1>>COL6A3(Read_Through Canonical 1);
ACCS	EXT2	N	3	Read_Through	5	1	0	0	0	0	ACCS>>EXT2(Read_Through Canonical 1);
AL691447.2	MFSD14B	N	3	Read_Through	4	2	0	0	0	0	AL691447.2>>MFSD14B(Read_Through Canonical 2);
CROCCP2	NBPF1	N	3	Read_Through	3	3	0	0	0	0	CROCCP2>>NBPF1(Read_Through Canonical 3);
GXYLT2	PPP4R2	N	3	Read_Through	5	1	0	0	0	0	GXYLT2>>PPP4R2(Read_Through Canonical 1);
KSR1	LGALS9	N	3	Read_Through	2	4	0	0	0	0	KSR1>>LGALS9(Read_Through Canonical 4);
LRRC37A4P	PLEKHM1	N	3	Read_Through	4	2	0	0	0	0	LRRC37A4P>>PLEKHM1(Read_Through Canonical 2);
NOXRED1	TMED8	N	3	Read_Through	4	2	0	0	0	0	NOXRED1>>TMED8(Read_Through Canonical 2);
NPL	DHX9	N	3	Read_Through	5	1	0	0	0	0	NPL>>DHX9(Read_Through Canonical 1);
SLC25A16	DNA2	N	3	Read_Through	4	2	0	0	0	0	SLC25A16>>DNA2(Read_Through Canonical 1);SLC25A16>>DNA2(Read_Through Canonical 1);
TRPM7	USP50	N	3	Read_Through	5	1	0	0	0	0	TRPM7>>USP50(Read_Through Canonical 1);
ZNF782	ZNF510	N	3	Read_Through	2	4	0	0	0	0	ZNF782>>ZNF510(Read_Through Canonical 4);
AC246817.2	AC245123.1	N	3	Read_Through	3	2	0	0	0	0	AC246817.2>>AC245123.1(Read_Through Canonical 1);AC246817.2>>AC245123.1(Read_Through Canonical 1);
DPM2	PIP5KL1	N	3	Read_Through	2	3	0	0	0	0	DPM2>>PIP5KL1(Read_Through Canonical 2);DPM2>>PIP5KL1(Read_Through Canonical 1);
NPC2	AC005479.1	N	3	Read_Through	4	1	0	0	0	0	NPC2>>AC005479.1(Read_Through Canonical 1);
PPP1R21	STON1	N	3	Read_Through	3	2	0	0	0	0	PPP1R21>>STON1(Read_Through Canonical 2);
SCART1	CYP2E1	N	3	Read_Through	3	2	0	0	0	0	SCART1>>CYP2E1(Read_Through Canonical 2);
SHANK3	ACR	N	3	Read_Through	4	1	0	0	0	0	SHANK3>>ACR(Read_Through Canonical 1);
TRMT44	AC105345.1	N	3	Read_Through	3	2	0	0	0	0	TRMT44>>AC105345.1(Read_Through Canonical 2);
TTLL1	PACSIN2	N	3	Read_Through	3	2	0	0	0	0	TTLL1>>PACSIN2(Read_Through Canonical 2);
AC011450.1	SLC6A16	N	3	Read_Through	1	3	0	0	0	0	AC011450.1>>SLC6A16(Read_Through Canonical 3);
CFAP161	IL16	N	3	Read_Through	2	2	0	0	0	0	CFAP161>>IL16(Read_Through Canonical 2);
EIF3K	ACTN4	N	3	Read_Through	3	1	0	0	0	0	EIF3K>>ACTN4(Read_Through Canonical 1);
FLVCR1-DT	SPATA45	N	3	Read_Through	3	1	0	0	0	0	FLVCR1-DT>>SPATA45(Read_Through Canonical 1);
GALT	IL11RA	N	3	Read_Through	3	1	0	0	0	0	GALT>>IL11RA(Read_Through Canonical 1);
GPR65	LINC01146	N	3	Read_Through	2	2	0	0	0	0	GPR65>>LINC01146(Read_Through Canonical 2);
KLHL22	SCARF2	N	3	Read_Through	2	2	0	0	0	0	KLHL22>>SCARF2(Read_Through Canonical 2);
METTL16	MNT	N	3	Read_Through	1	3	0	0	0	0	METTL16>>MNT(Read_Through Canonical 3);
PDE12	DENND6A-AS1	N	3	Read_Through	2	2	0	0	0	0	PDE12>>DENND6A-AS1(Read_Through Canonical 2);
PLEKHO1	AC242988.2	N	3	Read_Through	3	1	0	0	0	0	PLEKHO1>>AC242988.2(Read_Through Canonical 1);
RAB9A	OFD1	N	3	Read_Through	2	2	0	0	0	0	RAB9A>>OFD1(Read_Through Canonical 2);
WNT10B	AC073610.2/ARF3	N	3	Read_Through	3	1	0	0	0	0	WNT10B>>AC073610.2/ARF3(Read_Through Canonical 1);
ZNF551/AC003006.1	ZNF776	N	3	Read_Through	3	1	0	0	0	0	ZNF551/AC003006.1>>ZNF776(Read_Through Canonical 1);
AC018653.3	RBP5	N	3	Read_Through	2	1	0	0	0	0	AC018653.3>>RBP5(Read_Through Canonical 1);
AC037487.4	SLC16A6P1	N	3	Read_Through	2	1	0	0	0	0	AC037487.4>>SLC16A6P1(Read_Through Canonical 1);
AL139420.1	TBX15	N	3	Read_Through	2	1	0	0	0	0	AL139420.1>>TBX15(Read_Through Canonical 1);
AL139420.2	TBX15	N	3	Read_Through	2	1	0	0	0	0	AL139420.2>>TBX15(Read_Through Canonical 1);
ASL	CRCP	N	3	Read_Through	2	1	0	0	0	0	ASL>>CRCP(Read_Through Canonical 1);
CHCHD2	PHKG1	N	3	Read_Through	2	1	0	0	0	0	CHCHD2>>PHKG1(Read_Through Canonical 1);
CRY2	MAPK8IP1	N	3	Read_Through	2	1	0	0	0	0	CRY2>>MAPK8IP1(Read_Through Canonical 1);
FBL	DYRK1B	N	3	Read_Through	2	1	0	0	0	0	FBL>>DYRK1B(Read_Through Canonical 1);
H2AZ2P1	AC091544.6	N	3	Read_Through	2	1	0	0	0	0	H2AZ2P1>>AC091544.6(Read_Through Canonical 1);
MFSD14C	ZNF782	N	3	Read_Through	1	2	0	0	0	0	MFSD14C>>ZNF782(Read_Through Canonical 1);MFSD14C>>ZNF782(Read_Through Canonical 1);
MLEC	UNC119B	N	3	Read_Through	2	1	0	0	0	0	MLEC>>UNC119B(Read_Through Canonical 1);
MND1	TMEM131L	N	3	Read_Through	2	1	0	0	0	0	MND1>>TMEM131L(Read_Through Canonical 1);
PSMB2	AC004865.2	N	3	Read_Through	2	1	0	0	0	0	PSMB2>>AC004865.2(Read_Through Canonical 1);
PTS	LINC02762	N	3	Read_Through	1	2	0	0	0	0	PTS>>LINC02762(Read_Through Canonical 2);
RPL11	ELOA	N	3	Read_Through	1	2	0	0	0	0	RPL11>>ELOA(Read_Through Canonical 2);
TEAD2	SLC6A16	N	3	Read_Through	1	2	0	0	0	0	TEAD2>>SLC6A16(Read_Through Canonical 2);
VPS72	TMOD4	N	3	Read_Through	1	2	0	0	0	0	VPS72>>TMOD4(Read_Through Canonical 2);
WEE2-AS1	DENND11	N	3	Read_Through	2	1	0	0	0	0	WEE2-AS1>>DENND11(Read_Through Canonical 1);
Z97634.1	NME4	N	3	Read_Through	2	1	0	0	0	0	Z97634.1>>NME4(Read_Through Canonical 1);
ZW10	TMPRSS5	N	3	Read_Through	2	1	0	0	0	0	ZW10>>TMPRSS5(Read_Through Canonical 1);
AC156455.1	MLXIP	N	3	Read_Through	1	1	0	0	0	0	AC156455.1>>MLXIP(Read_Through Canonical 1);
ARSG	AC007780.1	N	3	Read_Through	1	1	0	0	0	0	ARSG>>AC007780.1(Read_Through Canonical 1);
NANP	NINL	N	3	Read_Through	1	1	0	0	0	0	NANP>>NINL(Read_Through Canonical 1);
PCED1B	AC008083.3	N	3	Read_Through	1	1	0	0	0	0	PCED1B>>AC008083.3(Read_Through Canonical 1);
SLC28A1	PDE8A	N	3	Read_Through	1	1	0	0	0	0	SLC28A1>>PDE8A(Read_Through Canonical 1);
SLC39A1	CRTC2	N	3	Read_Through	1	1	0	0	0	0	SLC39A1>>CRTC2(Read_Through Canonical 1);
AC124864.3	PRXL2AP1	N	4	Inter_Chromosomal	16	36	245	58	0	0	AC124864.3>>PRXL2AP1(Inter_Chromosomal 36);
PPTC7	AC007091.1	N	4	Inter_Chromosomal	25	19	255	88	0	0	PPTC7>>AC007091.1(Inter_Chromosomal 16);PPTC7>>AC007091.1(Inter_Chromosomal 3);
AC073571.1	CR382285.1	N	4	Inter_Chromosomal	7	20	71	48	0	0	AC073571.1>>CR382285.1(Inter_Chromosomal 20);
AC073571.1	FGF7P3	N	4	Inter_Chromosomal	7	12	12	40	0	0	AC073571.1>>FGF7P3(Inter_Chromosomal 12);
AC005682.2	CPM	N	4	Inter_Chromosomal	5	8	95	41	0	0	AC005682.2>>CPM(Inter_Chromosomal 8);
GINS1	ELK3	N	4	Inter_Chromosomal	4	7	108	57	0	0	GINS1>>ELK3(Inter_Chromosomal 7);
GEMIN5	TSFM	N	4	Inter_Chromosomal	2	3	128	68	0	0	GEMIN5>>TSFM(Inter_Chromosomal 3);
RAP1B	KCNMB4	N	4	Intra_Chromosomal	42	63	108	45	0	0	RAP1B>>KCNMB4(Intra_Chromosomal 63);
TSPAN8	TAFA2	N	4	Intra_Chromosomal	33	44	291	70	0	0	TSPAN8>>TAFA2(Intra_Chromosomal 44);
AC073530.1	IRAK3	N	4	Intra_Chromosomal	6	29	117	47	0	0	AC073530.1>>IRAK3(Intra_Chromosomal 29);
GRIP1	IRAK3	N	4	Intra_Chromosomal	6	26	117	47	0	0	GRIP1>>IRAK3(Intra_Chromosomal 26);
TRHDE	TSPAN8	N	4	Intra_Chromosomal	5	19	233	82	0	0	TRHDE>>TSPAN8(Intra_Chromosomal 19);
ZDHHC17	CSRP2	N	4	Intra_Chromosomal	13	9	1	1	0	0	ZDHHC17>>CSRP2(Intra_Chromosomal 9);
PPTC7	AC023509.6	N	4	Intra_Chromosomal	9	5	105	35	0	0	PPTC7>>AC023509.6(Intra_Chromosomal 5);
CNOT2-DT	HVCN1	N	4	Intra_Chromosomal	9	4	108	44	0	0	CNOT2-DT>>HVCN1(Intra_Chromosomal 4);
THAP2	AC078923.1	N	4	Intra_Chromosomal	2	6	239	67	0	0	THAP2>>AC078923.1(Intra_Chromosomal 6);
ELK3	PTPRB	N	5	Intra_Chromosomal	13	7	126	0	0	0	ELK3>>PTPRB(Intra_Chromosomal 7);
AC005332.4	AMZ2	N	5	Intra_Chromosomal	4	4	1	0	0	0	AC005332.4>>AMZ2(Intra_Chromosomal 4);
TAFA2	AC124784.1	N	5	Intra_Chromosomal	2	3	2	0	0	0	TAFA2>>AC124784.1(Intra_Chromosomal 3);
TMSB4XP6	TMSB4X	N	6	Inter_Chromosomal	1310	3	0	0	0	0	TMSB4XP6>>TMSB4X(Inter_Chromosomal 3);
AL365357.1/RASAL2	RPS14	N	6	Inter_Chromosomal	1231	3	0	0	0	0	AL365357.1/RASAL2>>RPS14(Inter_Chromosomal 3);
RPS20P14	RPS20P10	N	6	Inter_Chromosomal	262	3	0	0	0	0	RPS20P14>>RPS20P10(Inter_Chromosomal 3);
MRPL22	LINC02384	N	6	Inter_Chromosomal	9	23	0	0	0	0	MRPL22>>LINC02384(Inter_Chromosomal 23);
AL096677.1	AC005400.1	N	6	Inter_Chromosomal	5	8	0	0	0	0	AL096677.1>>AC005400.1(Inter_Chromosomal 8);
MALRD1	PLXDC2	N	6	Intra_Chromosomal	22	12	0	0	0	0	MALRD1>>PLXDC2(Intra_Chromosomal 12);
AC092691.1	LSAMP	N	6	Intra_Chromosomal	5	4	0	0	0	0	AC092691.1>>LSAMP(Intra_Chromosomal 4);
AL157394.3/STAMBPL1	ACTA2/FAS	N	6	Read_Through	71	39	0	0	0	0	AL157394.3/STAMBPL1>>ACTA2/FAS(Read_Through 34);AL157394.3/STAMBPL1>>ACTA2/FAS(Read_Through 5);
BAIAP2L2	SLC16A8	N	6	Read_Through	34	18	0	0	0	0	BAIAP2L2>>SLC16A8(Read_Through 7);BAIAP2L2>>SLC16A8(Read_Through 11);
GANC	CAPN3	N	6	Read_Through	32	14	0	0	0	0	GANC>>CAPN3(Read_Through 3);GANC>>CAPN3(Read_Through 11);
NPEPPSP1/AC233968.1	TBC1D3/TBC1D3E	N	6	Read_Through	2	29	0	0	0	0	NPEPPSP1/AC233968.1>>TBC1D3/TBC1D3E(Read_Through 29);
UBE2Q2L	CSPG4P11	N	6	Read_Through	27	3	0	0	0	0	UBE2Q2L>>CSPG4P11(Read_Through 3);
COQ8B	NUMBL	N	6	Read_Through	12	8	0	0	0	0	COQ8B>>NUMBL(Read_Through 3);COQ8B>>NUMBL(Read_Through 5);
GPN3	ARPC3	N	6	Read_Through	10	9	0	0	0	0	GPN3>>ARPC3(Read_Through 9);
UBE2Q2P6	CSPG4P10	N	6	Read_Through	16	3	0	0	0	0	UBE2Q2P6>>CSPG4P10(Read_Through 3);
GUSBP4/AL021368.4	AL021368.2	N	6	Read_Through	12	6	0	0	0	0	GUSBP4/AL021368.4>>AL021368.2(Read_Through 6);
AL157373.2	HIVEP1	N	6	Read_Through	10	7	0	0	0	0	AL157373.2>>HIVEP1(Read_Through 7);
AC008443.1/TRIM52-AS1	AC008443.3	N	6	Read_Through	7	6	0	0	0	0	AC008443.1/TRIM52-AS1>>AC008443.3(Read_Through 6);
CPM	AC025423.4	N	6	Read_Through	9	4	0	0	0	0	CPM>>AC025423.4(Read_Through 4);
ZNF701	ZNF137P	N	6	Read_Through	5	8	0	0	0	0	ZNF701>>ZNF137P(Read_Through 8);
IQCC	DCDC2B	N	6	Read_Through	8	4	0	0	0	0	IQCC>>DCDC2B(Read_Through 4);
TAS2R6P	TAS2R5	N	6	Read_Through	6	6	0	0	0	0	TAS2R6P>>TAS2R5(Read_Through 6);
ZNF606	C19orf18	N	6	Read_Through	8	4	0	0	0	0	ZNF606>>C19orf18(Read_Through 4);
ACSS1	APMAP	N	6	Read_Through	8	3	0	0	0	0	ACSS1>>APMAP(Read_Through 3);
AC021188.1	SNRNP200	N	6	Read_Through	5	4	0	0	0	0	AC021188.1>>SNRNP200(Read_Through 4);
AC092155.1	TMEM17	N	6	Read_Through	5	4	0	0	0	0	AC092155.1>>TMEM17(Read_Through 4);
AP003555.2	ANO1	N	6	Read_Through	6	3	0	0	0	0	AP003555.2>>ANO1(Read_Through 3);
PSMF1	AL031665.1	N	6	Read_Through	5	4	0	0	0	0	PSMF1>>AL031665.1(Read_Through 4);
TP53RK	SLC13A3	N	6	Read_Through	3	6	0	0	0	0	TP53RK>>SLC13A3(Read_Through 6);
ZNF207	PSMD11	N	6	Read_Through	4	5	0	0	0	0	ZNF207>>PSMD11(Read_Through 5);
CRYBB2P1	GRK3	N	6	Read_Through	4	4	0	0	0	0	CRYBB2P1>>GRK3(Read_Through 4);
EED	AP003084.1	N	6	Read_Through	3	4	0	0	0	0	EED>>AP003084.1(Read_Through 4);
PLEKHM1	ARHGAP27	N	6	Read_Through	2	5	0	0	0	0	PLEKHM1>>ARHGAP27(Read_Through 5);
SH2D3A	AC008760.1	N	6	Read_Through	4	3	0	0	0	0	SH2D3A>>AC008760.1(Read_Through 3);
VIPAS39	NOXRED1	N	6	Read_Through	4	3	0	0	0	0	VIPAS39>>NOXRED1(Read_Through 3);
AC010186.2/AC092821.4	CLEC2D	N	6	Read_Through	3	3	0	0	0	0	AC010186.2/AC092821.4>>CLEC2D(Read_Through 3);
STYXL1	TMEM120A	N	6	Read_Through	3	3	0	0	0	0	STYXL1>>TMEM120A(Read_Through 3);
TEX14	SEPTIN4	N	6	Read_Through	3	3	0	0	0	0	TEX14>>SEPTIN4(Read_Through 3);
YIPF4	BIRC6	N	6	Read_Through	3	3	0	0	0	0	YIPF4>>BIRC6(Read_Through 3);
VAMP8	VAMP5	N	6	Read_Through	1	4	0	0	0	0	VAMP8>>VAMP5(Read_Through 4);
FRG1FP	FRG1HP	N	7	Inter_Chromosomal	7	3	6	0	1	0	FRG1FP>>FRG1HP(Inter_Chromosomal Canonical 3);
CCDC32	CBX3	N	7	Inter_Chromosomal	3	2	20	14	11	2	CCDC32>>CBX3(Inter_Chromosomal Canonical 2);
PKD1P1	NPIPA7	N	7	Intra_Chromosomal	1	30	5	0	5	1	PKD1P1>>NPIPA7(Intra_Chromosomal 12);PKD1P1>>NPIPA7(Intra_Chromosomal 18);
ARHGEF35-AS1	ARHGEF5	N	7	Intra_Chromosomal	6	4	17	0	1	0	ARHGEF35-AS1>>ARHGEF5(Intra_Chromosomal Canonical 2);ARHGEF35-AS1>>ARHGEF5(Intra_Chromosomal Canonical 2);
DHTKD1	SEC61A2	N	7	Intra_Chromosomal	4	3	23	0	18	0	DHTKD1>>SEC61A2(Intra_Chromosomal Canonical 2);DHTKD1>>SEC61A2(Intra_Chromosomal Canonical 1);
NAIPP4	GTF2H2	Y	7	Intra_Chromosomal	1	4	13	7	22	0	NAIPP4>>GTF2H2(Intra_Chromosomal Canonical 2);NAIPP4>>GTF2H2(Intra_Chromosomal Canonical 1);GTF2H2>>NAIPP4(Intra_Chromosomal Canonical 1);
