# Supplementary material for: Gorham-Stout case report: a multi-omic analysis reveals recurrent fusions as new potential drivers of the disease
Source: BMC Med Genomics. 2022 Jun 6;15:128. doi: 10.1186/s12920-022-01277-x (PMC9169400; doi:10.1186/s12920-022-01277-x)
Supplement: Supplementary file 5 — Additional file5: Table S2. Table results of the gene set expression analysis for lymphangiogenesis showing the affected genes in the RNA-seq expression and their contribution to the pathway. [file 12920_2022_1277_MOESM5_ESM.xlsx]

## Sheet: Supplementary Table 2
Supplementary Table 2. Table results of the gene set expression analysis for lymphangiogenesis showing the affected genes in the RNA-seq expression and their contribution to the pathway. Output from GSEA toolkit.
SYMBOL	TITLE	RANK IN GENE LIST	RANK METRIC SCORE	RUNNING ES	CORE ENRICHMENT
COL1A1	collagen type I alpha 1 chain [Source:HGNC Symbol;Acc:HGNC:2197]	2	4.94982	0.122546	Yes
COL1A2	collagen type I alpha 2 chain [Source:HGNC Symbol;Acc:HGNC:2198]	34	4.77202	0.239965	Yes
VEGFD	vascular endothelial growth factor D [Source:HGNC Symbol;Acc:HGNC:3708]	556	3.30879	0.308932	Yes
ITGA4	integrin subunit alpha 4 [Source:HGNC Symbol;Acc:HGNC:6140]	980	2.5986	0.362752	Yes
VEGFC	vascular endothelial growth factor C [Source:HGNC Symbol;Acc:HGNC:12682]	1139	2.38314	0.41784	Yes
ITGA5	integrin subunit alpha 5 [Source:HGNC Symbol;Acc:HGNC:6141]	1140	2.38251	0.476849	Yes
FN1	fibronectin 1 [Source:HGNC Symbol;Acc:HGNC:3778]	1187	2.31443	0.533026	Yes
ITGA1	integrin subunit alpha 1 [Source:HGNC Symbol;Acc:HGNC:6134]	1314	2.16947	0.583618	Yes
ITGB1	integrin subunit beta 1 [Source:HGNC Symbol;Acc:HGNC:6153]	3178	0.735034	0.555396	No
CREB1	cAMP responsive element binding protein 1 [Source:HGNC Symbol;Acc:HGNC:2345]	4213	0.392042	0.539337	No
SHC1	SHC adaptor protein 1 [Source:HGNC Symbol;Acc:HGNC:10840]	4343	0.359136	0.545018	No
PIK3R1	phosphoinositide-3-kinase regulatory subunit 1 [Source:HGNC Symbol;Acc:HGNC:8979]	18771	-0.0187953	0.18595	No
MAPK3	mitogen-activated protein kinase 3 [Source:HGNC Symbol;Acc:HGNC:6877]	19165	-0.0633524	0.177725	No
FLT4	fms related receptor tyrosine kinase 4 [Source:HGNC Symbol;Acc:HGNC:3767]	21171	-0.230039	0.133456	No
PIK3CA	phosphatidylinositol-4,5-bisphosphate 3-kinase catalytic subunit alpha [Source:HGNC Symbol;Acc:HGNC:8975]	21735	-0.285143	0.126488	No
MAPK14	mitogen-activated protein kinase 14 [Source:HGNC Symbol;Acc:HGNC:6876]	22854	-0.418196	0.108984	No
GRB2	growth factor receptor bound protein 2 [Source:HGNC Symbol;Acc:HGNC:4566]	23971	-0.553402	0.0948787	No
SOS1	SOS Ras/Rac guanine nucleotide exchange factor 1 [Source:HGNC Symbol;Acc:HGNC:11187]	24482	-0.623564	0.0976133	No
CRK	CRK proto-oncogene, adaptor protein [Source:HGNC Symbol;Acc:HGNC:2362]	24550	-0.633202	0.111627	No
MAPK11	mitogen-activated protein kinase 11 [Source:HGNC Symbol;Acc:HGNC:6873]	26995	-0.97103	0.0747701	No
MAP2K4	mitogen-activated protein kinase kinase 4 [Source:HGNC Symbol;Acc:HGNC:6844]	27168	-1.0008	0.0952712	No
AKT1	AKT serine/threonine kinase 1 [Source:HGNC Symbol;Acc:HGNC:391]	28524	-1.21138	0.0915065	No
MAPK1	mitogen-activated protein kinase 1 [Source:HGNC Symbol;Acc:HGNC:6871]	30124	-1.46261	0.0878834	No
RPS6KA1	ribosomal protein S6 kinase A1 [Source:HGNC Symbol;Acc:HGNC:10430]	36918	-3.02904	-0.0063818	No
ITGA2	integrin subunit alpha 2 [Source:HGNC Symbol;Acc:HGNC:6137]	37979	-3.50965	0.054128	No
