# Supplementary material for: Gorham-Stout case report: a multi-omic analysis reveals recurrent fusions as new potential drivers of the disease
Source: BMC Med Genomics. 2022 Jun 6;15:128. doi: 10.1186/s12920-022-01277-x (PMC9169400; doi:10.1186/s12920-022-01277-x)
Supplement: Supplementary file 6 — Additional file6: Table S3. Table results of the gene set expression analysis for osteolysis showing the affected genes in the RNA-seq expression and their contribution to the pathway. [file 12920_2022_1277_MOESM6_ESM.xlsx]

## Sheet: Supplementary Table 3
Supplementary Table 3. Table results of the gene set expression analysis for osteolysis showing the affected genes in the RNA-seq expression and their contribution to the pathway. Output of GSEA toolkit.
SYMBOL	TITLE	RANK IN GENE LIST	RANK METRIC SCORE	RUNNING ES	CORE ENRICHMENT
COL3A1	collagen type III alpha 1 chain [Source:HGNC Symbol;Acc:HGNC:2201]	12	4.89824	0.0339965	Yes
MMP2	matrix metallopeptidase 2 [Source:HGNC Symbol;Acc:HGNC:7166]	166	4.28865	0.0602065	Yes
CAV1	caveolin 1 [Source:HGNC Symbol;Acc:HGNC:1527]	274	4.00531	0.0855806	Yes
SH3PXD2B	SH3 and PX domains 2B [Source:HGNC Symbol;Acc:HGNC:29242]	292	3.96767	0.112937	Yes
BUB1	BUB1 mitotic checkpoint serine/threonine kinase [Source:HGNC Symbol;Acc:HGNC:1148]	359	3.78137	0.137766	Yes
DDR2	discoidin domain receptor tyrosine kinase 2 [Source:HGNC Symbol;Acc:HGNC:2731]	465	3.49538	0.159619	Yes
PDGFRB	platelet derived growth factor receptor beta [Source:HGNC Symbol;Acc:HGNC:8804]	476	3.47454	0.183698	Yes
CDKN2B	cyclin dependent kinase inhibitor 2B [Source:HGNC Symbol;Acc:HGNC:1788]	609	3.21707	0.202929	Yes
MMP14	matrix metallopeptidase 14 [Source:HGNC Symbol;Acc:HGNC:7160]	669	3.10524	0.223198	Yes
ANTXR2	ANTXR cell adhesion molecule 2 [Source:HGNC Symbol;Acc:HGNC:21732]	872	2.76616	0.237526	Yes
CTSK	cathepsin K [Source:HGNC Symbol;Acc:HGNC:2536]	1040	2.51225	0.250949	Yes
CDKN2C	cyclin dependent kinase inhibitor 2C [Source:HGNC Symbol;Acc:HGNC:1789]	1215	2.29094	0.262647	Yes
BUB1B	BUB1 mitotic checkpoint serine/threonine kinase B [Source:HGNC Symbol;Acc:HGNC:1149]	1317	2.16787	0.275306	Yes
SCN9A	sodium voltage-gated channel alpha subunit 9 [Source:HGNC Symbol;Acc:HGNC:10597]	1367	2.10231	0.288803	Yes
FGFR1	fibroblast growth factor receptor 1 [Source:HGNC Symbol;Acc:HGNC:3688]	1377	2.08891	0.303204	Yes
TRPV3	transient receptor potential cation channel subfamily V member 3 [Source:HGNC Symbol;Acc:HGNC:18084]	1849	1.58437	0.302545	Yes
MAFB	MAF bZIP transcription factor B [Source:HGNC Symbol;Acc:HGNC:6408]	1938	1.50587	0.310893	Yes
CDKN1A	cyclin dependent kinase inhibitor 1A [Source:HGNC Symbol;Acc:HGNC:1784]	2089	1.37056	0.316746	Yes
NOTCH3	notch receptor 3 [Source:HGNC Symbol;Acc:HGNC:7883]	2112	1.35441	0.32568	Yes
RB1	RB transcriptional corepressor 1 [Source:HGNC Symbol;Acc:HGNC:9884]	2385	1.15734	0.326996	Yes
NOTCH2	notch receptor 2 [Source:HGNC Symbol;Acc:HGNC:7882]	2483	1.09831	0.332266	Yes
TNFRSF11A	TNF receptor superfamily member 11a [Source:HGNC Symbol;Acc:HGNC:11908]	2647	1.00193	0.335214	Yes
CHEK2	checkpoint kinase 2 [Source:HGNC Symbol;Acc:HGNC:16627]	2680	0.991618	0.341359	Yes
TRIP13	thyroid hormone receptor interactor 13 [Source:HGNC Symbol;Acc:HGNC:12307]	3027	0.80464	0.338359	No
MAN2B1	mannosidase alpha class 2B member 1 [Source:HGNC Symbol;Acc:HGNC:6826]	3388	0.647536	0.33391	No
EXT1	exostosin glycosyltransferase 1 [Source:HGNC Symbol;Acc:HGNC:3512]	3642	0.549451	0.331444	No
HNRNPA1	heterogeneous nuclear ribonucleoprotein A1 [Source:HGNC Symbol;Acc:HGNC:5031]	4351	0.357993	0.316284	No
IL1RN	interleukin 1 receptor antagonist [Source:HGNC Symbol;Acc:HGNC:6000]	4556	0.307914	0.31335	No
ATL3	atlastin GTPase 3 [Source:HGNC Symbol;Acc:HGNC:24526]	4587	0.300896	0.314708	No
CTSC	cathepsin C [Source:HGNC Symbol;Acc:HGNC:2528]	4635	0.290162	0.315567	No
GJB6	gap junction protein beta 6 [Source:HGNC Symbol;Acc:HGNC:4288]	11660	0	0.1403	No
FLNA	filamin A [Source:HGNC Symbol;Acc:HGNC:3754]	19154	-0.0618317	-0.0462372	No
CDKN1B	cyclin dependent kinase inhibitor 1B [Source:HGNC Symbol;Acc:HGNC:1785]	19839	-0.115681	-0.0624948	No
CCN2	cellular communication network factor 2 [Source:HGNC Symbol;Acc:HGNC:2500]	20665	-0.179266	-0.0818256	No
APC	APC regulator of WNT signaling pathway [Source:HGNC Symbol;Acc:HGNC:583]	22834	-0.415125	-0.133016	No
TP53	tumor protein p53 [Source:HGNC Symbol;Acc:HGNC:11998]	23623	-0.507246	-0.149127	No
EXT2	exostosin glycosyltransferase 2 [Source:HGNC Symbol;Acc:HGNC:3513]	23631	-0.508603	-0.145741	No
CTNNB1	catenin beta 1 [Source:HGNC Symbol;Acc:HGNC:2514]	23664	-0.512709	-0.14295	No
KIF1A	kinesin family member 1A [Source:HGNC Symbol;Acc:HGNC:888]	24272	-0.594333	-0.153934	No
CEP57	centrosomal protein 57 [Source:HGNC Symbol;Acc:HGNC:30794]	24733	-0.658943	-0.160799	No
BANF1	BAF nuclear assembly factor 1 [Source:HGNC Symbol;Acc:HGNC:17397]	24973	-0.693256	-0.161909	No
IFIH1	interferon induced with helicase C domain 1 [Source:HGNC Symbol;Acc:HGNC:18873]	25215	-0.727273	-0.16283	No
CCR6	C-C motif chemokine receptor 6 [Source:HGNC Symbol;Acc:HGNC:1607]	25630	-0.780191	-0.167698	No
SCARB2	scavenger receptor class B member 2 [Source:HGNC Symbol;Acc:HGNC:1665]	26028	-0.834038	-0.171764	No
VCP	valosin containing protein [Source:HGNC Symbol;Acc:HGNC:12666]	26473	-0.896887	-0.176563	No
ELP1	elongator complex protein 1 [Source:HGNC Symbol;Acc:HGNC:5959]	26604	-0.914871	-0.173402	No
NF1	neurofibromin 1 [Source:HGNC Symbol;Acc:HGNC:7765]	26838	-0.946977	-0.172585	No
BUB3	BUB3 mitotic checkpoint protein [Source:HGNC Symbol;Acc:HGNC:1151]	26921	-0.959665	-0.167912	No
HLA-DRB1	major histocompatibility complex, class II, DR beta 1 [Source:HGNC Symbol;Acc:HGNC:4948]	27618	-1.07004	-0.177787	No
ATP7A	ATPase copper transporting alpha [Source:HGNC Symbol;Acc:HGNC:869]	27843	-1.10484	-0.175641	No
ELMO2	engulfment and cell motility 2 [Source:HGNC Symbol;Acc:HGNC:17233]	28271	-1.17135	-0.178094	No
LMNA	lamin A/C [Source:HGNC Symbol;Acc:HGNC:6636]	28818	-1.25529	-0.182929	No
PIGL	phosphatidylinositol glycan anchor biosynthesis class L [Source:HGNC Symbol;Acc:HGNC:8966]	29304	-1.32847	-0.185729	No
IRF5	interferon regulatory factor 5 [Source:HGNC Symbol;Acc:HGNC:6120]	30056	-1.4482	-0.194329	No
UROS	uroporphyrinogen III synthase [Source:HGNC Symbol;Acc:HGNC:12592]	30659	-1.5522	-0.198482	No
MBTPS2	membrane bound transcription factor peptidase, site 2 [Source:HGNC Symbol;Acc:HGNC:15455]	30740	-1.5683	-0.189498	No
HNRNPA2B1	heterogeneous nuclear ribonucleoprotein A2/B1 [Source:HGNC Symbol;Acc:HGNC:5033]	30863	-1.58773	-0.181425	No
IKBKG	inhibitor of nuclear factor kappa B kinase regulatory subunit gamma [Source:HGNC Symbol;Acc:HGNC:5961]	31149	-1.63561	-0.177085	No
KRAS	KRAS proto-oncogene, GTPase [Source:HGNC Symbol;Acc:HGNC:6407]	31406	-1.67636	-0.171735	No
SLC29A3	solute carrier family 29 member 3 [Source:HGNC Symbol;Acc:HGNC:23096]	31489	-1.6894	-0.161953	No
SQSTM1	sequestosome 1 [Source:HGNC Symbol;Acc:HGNC:11280]	32522	-1.87994	-0.174541	No
ZMPSTE24	zinc metallopeptidase STE24 [Source:HGNC Symbol;Acc:HGNC:12877]	32635	-1.90423	-0.164003	No
IDH1	isocitrate dehydrogenase (NADP(+)) 1 [Source:HGNC Symbol;Acc:HGNC:5382]	33421	-2.05293	-0.169216	No
GBA	glucosylceramidase beta [Source:HGNC Symbol;Acc:HGNC:4177]	33447	-2.05716	-0.155437	No
MTX2	metaxin 2 [Source:HGNC Symbol;Acc:HGNC:7506]	33943	-2.15562	-0.152695	No
MEN1	menin 1 [Source:HGNC Symbol;Acc:HGNC:7010]	34863	-2.37371	-0.159007	No
ZBTB20	zinc finger and BTB domain containing 20 [Source:HGNC Symbol;Acc:HGNC:13503]	35896	-2.65089	-0.166197	No
WNK1	WNK lysine deficient protein kinase 1 [Source:HGNC Symbol;Acc:HGNC:14540]	37701	-3.35795	-0.1877	No
HPGD	15-hydroxyprostaglandin dehydrogenase [Source:HGNC Symbol;Acc:HGNC:5154]	38076	-3.57074	-0.172031	No
GJB2	gap junction protein beta 2 [Source:HGNC Symbol;Acc:HGNC:4284]	38923	-4.16132	-0.164005	No
IDH2	isocitrate dehydrogenase (NADP(+)) 2 [Source:HGNC Symbol;Acc:HGNC:5383]	39103	-4.3105	-0.138291	No
PTH1R	parathyroid hormone 1 receptor [Source:HGNC Symbol;Acc:HGNC:9608]	39329	-4.4885	-0.112478	No
SLCO2A1	solute carrier organic anion transporter family member 2A1 [Source:HGNC Symbol;Acc:HGNC:10955]	39424	-4.55828	-0.0829078	No
VDR	vitamin D receptor [Source:HGNC Symbol;Acc:HGNC:12679]	39662	-4.72759	-0.0557204	No
RETREG1	reticulophagy regulator 1 [Source:HGNC Symbol;Acc:HGNC:25964]	39674	-4.73502	-0.0228418	No
PERP	p53 apoptosis effector related to PMP22 [Source:HGNC Symbol;Acc:HGNC:17637]	40037	-4.9587	0.00284469	No
